# Supplementary material for: HandyCNV: Standardized Summary, Annotation, Comparison, and Visualization of Copy Number Variant, Copy Number Variation Region, and Runs of Homozygosity
Source: Front Genet. 2021 Sep 17;12:731355. doi: 10.3389/fgene.2021.731355 (PMC8484803; doi:10.3389/fgene.2021.731355)
Supplement: Supplementary file 1 [file Data_Sheet_1.zip]

Archive with 2 entries (2 files):
- S1.RScript_in_Example1_sub.R
- S2.RScript_in_Example2_sub.R
